# Supplementary material for: The Integrated Effect of Environmental Conditions and Human Presence on the Behaviour of a Pair of Zoo-Housed Asian Small-Clawed Otters
Source: Animals (Basel). 2023 Jul 6;13(13):2228. doi: 10.3390/ani13132228 (PMC10340003; doi:10.3390/ani13132228)
Supplement: Supplementary file 1 [file animals-13-02228-s001.zip]

Archive with 1 entries (1 files):
- animals-2437970-supplementary.pdf
